# Supplementary material for: Membrane adsorbers with ultrahigh metal-organic framework loading for high flux separations
Source: Nat Commun. 2019 Sep 16;10:4204. doi: 10.1038/s41467-019-12114-8 (PMC6746862; doi:10.1038/s41467-019-12114-8)
Supplement: Supplementary file 3 — Source Data [file 41467_2019_12114_MOESM3_ESM.xlsx]

## Sheet: Figure 2
Figure 2a									Figure 2g
Figure 2b
Figure 2c
Figure 2d
Figure 2e		Figure 2f
			C			Zr			O			N

## Sheet: Figure 3
Figure 3a				Figure 3b						Figure 3d
Time (h)	Permeance (L m-2 h-1 bar-1)	Rejection (%)		Dyes	Permeance (L m-2 h-1 bar-1)	Error bar	Rejection (%)	Error bar		Materials	The molecular weight of dyes	Permeance (L m-2 h-1 bar-1)	Error bar (±)
1	111.46	98.3		OG	115.92	2	99.1	0.1		NF-270	204.2	10.5
2	110.09	98.9		CR	102.7	3	99	0.05		Desal-HL-51	504.4	9
3	105.57	98.5		FA	111.44	2.5	99.1	0.08		N30F	742	11.1
4	100.09	98.7								NF-PES-010	504.4	10
5	99.52	98.3		CV	112.5	1.5	99.3	0.15		NTR-7450	504.4	12
6	110.96	98.5		RB	108	1.3	99.2	0.1		Sepro NF 6	1373	12.6
7	109.59	98.6		MB	120	1.6	99	0.1		SG@GO/ ceramic	461	33
8	106.07	98.9								ZIF- 8/PSS	799.8	25.6
9	99.89	98.3								PEI/LDH	319	19.8
10	99.02	98.2								PEI/GA	799.8	25.5
11	110.91	98.3								Multi-layered GO	799.8	71
12	109.09	98.9								Glycine-LDH	461.3	56.6
13	104.57	98.7								ZIF- 8/PEI	696	78
14	101.09	98.7								COF-LZU1	696	76
15	99.52	98.3								NSC-GO	394.3	80
16	111	98.3								S-rGO membrane	319.8	85.4
17	108.99	98								GO-IPDI	799.8	83.3
18	101.57	98								TMC-GO	566.9	30
19	99.82	97.8								BCP membranes	799.8	65
20	99	97.5								This work	1017.64	105	2
21	109.86	97.7								This work	452.37	103	1.5
22	107.59	97.2								This work	696	116.8	1.8
23	100.87	96.7								This work	319	125.7	1.5
24	100.09	96.5								This work	407.9	117.8	2
25	99.82	96.7								This work	585.5	109.8	2.6
26	108	97.6								This work	479	111.2	2.5
27	105.9	97.3
28	102.58	97.2
29	99	96.8
30	98	96.7
31	107.5	97.7
32	105.09	97.9
33	103.27	97.3
34	100.09	96.7
35	99.08	96.7
36	107.8	97.5
37	105.59	97.1
38	101.57	96.7
39	99.08	96.7
40	97.98	96.5
41	108.18	97.3
42	104.55	97.3
43	100.55	96.7
44	99.85	96.8
45	98.05	96.5
46	107	97.6
47	100.55	97.6
48	99.04	96.7
49	98.21	96.9
50	97.15	96.5

## Sheet: Figure 4
Figure 4a			Figure 4b
Time (min)	Intensity (a.u.)		Time (min)	concentration of BSA(10-6 mol L-1)	concentration of BHb(10-6 mol L-1)
5	32
5.00833	40		0	0	0
5.01667	45		60	1.28182	0.0257699
5.025	51		120	2.60182	0.0360409
5.03333	60		180	3.50586	0.0398627
5.04167	62		240	4.44142	0.0444633
5.05	58		300	5.38713	0.0504616
5.05833	54
5.06667	41
5.075	28
5.08333	40
5.09167	58
5.1	78
5.10833	82
5.11667	81
5.125	83
5.13333	85
5.14167	81
5.15	77
5.15833	32
5.16667	40
5.175	45
5.18333	51
5.19167	60
5.2	62
5.20833	58
5.21667	54
5.225	41
5.23333	28
5.24167	40
5.25	58
5.25833	78
5.26667	82
5.275	81
5.28333	83
5.29167	85
5.3	81
5.30833	77
5.31667	73
5.325	72
5.33333	32
5.34167	40
5.35	45
5.35833	51
5.36667	60
5.375	62
5.38333	58
5.39167	54
5.4	41
5.40833	28
5.41667	40
5.425	58
5.43333	78
5.44167	82
5.45	81
5.45833	83
5.46667	85
5.475	81
5.48333	77
5.49167	73
5.5	72
5.50833	80
5.51667	87
5.525	86
5.53333	82
5.54167	76
5.55	76
5.55833	70
5.56667	61
5.575	32
5.58333	40
5.59167	45
5.6	51
5.60833	60
5.61667	62
5.625	58
5.63333	54
5.64167	41
5.65	28
5.65833	40
5.66667	58
5.675	78
5.68333	82
5.69167	81
5.7	83
5.70833	85
5.71667	81
5.725	77
5.73333	73
5.74167	72
5.75	80
5.75833	87
5.76667	86
5.775	82
5.78333	76
5.79167	76
5.8	70
5.80833	61
5.81667	59
5.825	62
5.83333	68
5.84167	79
5.85	92
5.85833	87
5.86667	86
5.875	82
5.88333	76
5.89167	76
5.9	70
5.90833	61
5.91667	59
5.925	62
5.93333	68
5.94167	79
5.95	32
5.95833	40
5.96667	45
5.975	51
5.98333	60
5.99167	62
6	58
6.00833	54
6.01667	41
6.025	28
6.03333	32
6.04167	40
6.05	45
6.05833	51
6.06667	60
6.075	62
6.08333	58
6.09167	54
6.1	41
6.10833	28
6.11667	40
6.125	58
6.13333	78
6.14167	82
6.15	81
6.15833	83
6.16667	85
6.175	81
6.18333	77
6.19167	73
6.2	72
6.20833	80
6.21667	87
6.225	86
6.23333	82
6.24167	76
6.25	76
6.25833	70
6.26667	61
6.275	59
6.28333	62
6.29167	62
6.3	58
6.30833	54
6.31667	41
6.325	28
6.33333	40
6.34167	58
6.35	78
6.35833	82
6.36667	81
6.375	83
6.38333	85
6.39167	83
6.4	62
6.40833	58
6.41667	54
6.425	41
6.43333	28
6.44167	40
6.45	58
6.45833	78
6.46667	82
6.475	81
6.48333	83
6.49167	85
6.5	88
6.50833	82
6.51667	74
6.525	75
6.53333	81
6.54167	85
6.55	81
6.55833	90
6.56667	104
6.575	113
6.58333	119
6.59167	120
6.6	119
6.60833	120
6.61667	133
6.625	158
6.63333	186
6.64167	218
6.65	251
6.65833	311
6.66667	396
6.675	507
6.68333	647
6.69167	821
6.7	1033
6.70833	1297
6.71667	1612
6.725	1983
6.73333	2418
6.74167	2914
6.75	3452
6.75833	4032
6.76667	4646
6.775	5269
6.78333	5883
6.79167	6475
6.8	7043
6.80833	7567
6.81667	8017
6.825	8376
6.83333	8630
6.84167	8755
6.85	8755
6.85833	8651
6.86667	8443
6.875	8138
6.88333	7750
6.89167	7296
6.9	6794
6.90833	6267
6.91667	5718
6.925	5161
6.93333	4619
6.94167	4090
6.95	3581
6.95833	3116
6.96667	2706
6.975	2337
6.98333	2001
6.99167	1708
7	1458
7.00833	1249
7.01667	1069
7.025	921
7.03333	796
7.04167	685
7.05	581
7.05833	496
7.06667	436
7.075	390
7.08333	361
7.09167	340
7.1	317
7.10833	284
7.11667	251
7.125	224
7.13333	210
7.14167	202
7.15	186
7.15833	185
7.16667	183
7.175	172
7.18333	169
7.19167	166
7.2	163
7.20833	155
7.21667	148
7.225	147
7.23333	149
7.24167	148
7.25	149
7.25833	151
7.26667	142
7.275	130
7.28333	118
7.29167	116
7.3	120
7.30833	112
7.31667	104
7.325	100
7.33333	107
7.34167	117
7.35	119
7.35833	116
7.36667	111
7.375	110
7.38333	111
7.39167	105
7.4	99
7.40833	95
7.41667	97
7.425	91
7.43333	84
7.44167	98
7.45	105
7.45833	104
7.46667	109
7.475	108
7.48333	107
7.49167	108
7.5	103
7.50833	101
7.51667	111
7.525	110
7.53333	104
7.54167	101
7.55	101
7.55833	99
7.56667	94
7.575	97
7.58333	100
7.59167	89
7.6	86
7.60833	88
7.61667	88
7.625	91
7.63333	98
7.64167	105
7.65	108
7.65833	99
7.66667	89
7.675	90
7.68333	90
7.69167	88
7.7	84
7.70833	81
7.71667	80
7.725	78
7.73333	79
7.74167	82
7.75	97
7.75833	119
7.76667	139
7.775	154
7.78333	170
7.79167	185
7.8	206
7.80833	224
7.81667	246
7.825	271
7.83333	309
7.84167	354
7.85	404
7.85833	458
7.86667	506
7.875	557
7.88333	614
7.89167	672
7.9	727
7.90833	778
7.91667	822
7.925	858
7.93333	885
7.94167	914
7.95	926
7.95833	923
7.96667	924
7.975	920
7.98333	912
7.99167	909
8	898
8.00833	878
8.01667	845
8.025	787
8.03333	730
8.04167	684
8.05	636
8.05833	585
8.06667	542
8.075	504
8.08333	459
8.09167	412
8.1	378
8.10833	353
8.11667	315
8.125	283
8.13333	248
8.14167	222
8.15	214
8.15833	215
8.16667	203
8.175	186
8.18333	167
8.19167	154
8.2	150
8.20833	149
8.21667	151
8.225	153
8.23333	159
8.24167	159
8.25	147
8.25833	138
8.26667	121
8.275	112
8.28333	105
8.29167	108
8.3	108
8.30833	106
8.31667	99
8.325	93
8.33333	89
8.34167	92
8.35	92
8.35833	99
8.36667	105
8.375	111
8.38333	105
8.39167	100
8.4	103
8.40833	108
8.41667	102
8.425	95
8.43333	91
8.44167	88
8.45	92
8.45833	89
8.46667	91
8.475	88
8.48333	83
8.49167	85
8.5	83
8.50833	84
8.51667	88
8.525	85
8.53333	73
8.54167	65
8.55	58
8.55833	56
8.56667	58
8.575	60
8.58333	64
8.59167	69
8.6	76
8.60833	87
8.61667	94
8.625	97
8.63333	94
8.64167	94
8.65	89
8.65833	93
8.66667	100
8.675	97
8.68333	87
8.69167	83
8.7	90
8.70833	100
8.71667	106
8.725	102
8.73333	102
8.74167	106
8.75	113
8.75833	115
8.76667	111
8.775	111
8.78333	113
8.79167	110
8.8	97
8.80833	92
8.81667	97
8.825	96
8.83333	98
8.84167	106
8.85	109
8.85833	104
8.86667	105
8.875	110
8.88333	108
8.89167	98
8.9	96
8.90833	99
8.91667	102
8.925	102
8.93333	102
8.94167	101
8.95	91
8.95833	89
8.96667	90
8.975	78
8.98333	76
8.99167	82
9	92
9.00833	111
9.01667	128
9.025	131
9.03333	123
9.04167	109
9.05	100
9.05833	97
9.06667	103
9.075	107
9.08333	107
9.09167	110
9.1	107
9.10833	105
9.11667	106
9.125	105
9.13333	107
9.14167	102
9.15	100
9.15833	100
9.16667	99
9.175	95
9.18333	99
9.19167	98
9.2	94
9.20833	92
9.21667	97
9.225	105
9.23333	114
9.24167	118
9.25	103
9.25833	99
9.26667	105
9.275	110
9.28333	110
9.29167	108
9.3	111
9.30833	111
9.31667	104
9.325	98
9.33333	97
9.34167	103
9.35	103
9.35833	100
9.36667	92
9.375	87
9.38333	88
9.39167	85
9.4	82
9.40833	92
9.41667	103
9.425	118
9.43333	121
9.44167	120
9.45	116
9.45833	99
9.46667	91
9.475	91
9.48333	87
9.49167	75
9.5	67
9.50833	66
9.51667	74
9.525	81
9.53333	79
9.54167	82
9.55	91
9.55833	99
9.56667	112
9.575	124
9.58333	119
9.59167	108
9.6	93
9.60833	87
9.61667	79
9.625	78
9.63333	73
9.64167	73
9.65	75
9.65833	75
9.66667	79
9.675	80
9.68333	85
9.69167	93
9.7	98
9.70833	102
9.71667	96
9.725	72
9.73333	60
9.74167	54
9.75	53
9.75833	63
9.76667	84
9.775	100
9.78333	102
9.79167	108
9.8	104
9.80833	99
9.81667	104
9.825	95
9.83333	92
9.84167	89
9.85	90
9.85833	93
9.86667	90
9.875	86
9.88333	80
9.89167	76
9.9	72
9.90833	72
9.91667	71
9.925	69
9.93333	73
9.94167	79
9.95	77
9.95833	70
9.96667	67
9.975	61
9.98333	62
9.99167	70
10	79
--	--
--	--
--	--
--	--
--	--
--	--
--	--
--	--
--	--
--	--
--	--
--	--
--	--
--	--
--	--
--	--
--	--
--	--
--	--
--	--
--	--
--	--
--	--
--	--
--	--
--	--
--	--
--	--
--	--
--	--
--	--
--	--
--	--
--	--
--	--
--	--
--	--
--	--
--	--
--	--
--	--
--	--
--	--
--	--
--	--
--	--
--	--
--	--
--	--
--	--
--	--
--	--
--	--
--	--
--	--
--	--
--	--
--	--
--	--
--	--
--	--
--	--
--	--
--	--
--	--
--	--
--	--
--	--
--	--
--	--
--	--
--	--
--	--
--	--
--	--
--	--
--	--
--	--
--	--
--	--
--	--
--	--
--	--
--	--
--	--
--	--
--	--
--	--
--	--
--	--
--	--
--	--
--	--
--	--
--	--
--	--
--	--
--	--
--	--
--	--
--	--
--	--
--	--
--	--
--	--
--	--
--	--
--	--
--	--
--	--
--	--
--	--
--	--
--	--
--	--
--	--
--	--
--	--
--	--
--	--
--	--
